# Supplementary material for: Rational Protein Engineering to Increase the Activity and Stability of IsPETase Using the PROSS Algorithm
Source: Polymers (Basel). 2021 Nov 10;13(22):3884. doi: 10.3390/polym13223884 (PMC8621346; doi:10.3390/polym13223884)
Supplement: Supplementary file 1 [file polymers-13-03884-s001.zip]

Archive with 1 entries (1 files):
- polymers-1452098-supplementary.pdf
